# Supplementary material for: The R3-MYB Transcription Factor DcMYB56 Regulates Anthocyanin Accumulation by Activating the Expression of Anthocyanin Biosynthesis-Related Genes in Dendrobium candidum
Source: Plants (Basel). 2025 Jun 12;14(12):1805. doi: 10.3390/plants14121805 (PMC12197011; doi:10.3390/plants14121805)
Supplement: Supplementary file 1 [file plants-14-01805-s001.zip]

Archive with 1 entries (1 files):
- plants-3657393-supplementary.pdf
